# Supplementary material for: e-PBL with multimedia animations: a design-based research
Source: BMC Med Educ. 2023 May 16;23:338. doi: 10.1186/s12909-023-04298-x (PMC10186325; doi:10.1186/s12909-023-04298-x)
Supplement: Supplementary file 1 — Supplementary Material 1 [file 12909_2023_4298_MOESM1_ESM.xlsx]

## Sheet: Sheet1
ID	donem_kat	yas	cins_kat	on_sontest	onl_f2f	pc1	pc2	pc3	pc4	pc5	pc6	pc7	grup1	grup2	grup3	grup4	grup5	grup6	grup7	grup8	grup9	grup10	kky1	kky2	kky3	kky4	kky5	kky6	w1	w2	w3	w4	w5	w6	dk1	dk2	dk3	dk4	dk5	y1	y2	y3	y4	eb_bilgi1	eb_bilgi2	eb_bilgi3	eb_bilgi4	eb_tutum10	eb_tutum11
54	1	19	2	1	1	3	5	5	3	3	4	2	2	2	2	2	2	2	4	2	2	3	2	2	3	4	3	3	4	2	2	2	3	3	2	3	3	3	3	3	3	4	2	4	3	2	3	4	3
81	1	21	2	1	1	5	5	5	1	1	1	1	5	5	5	5	5	5	1	5	5	1	3	3	3	3	5	5	5	1	5	5	3	3	1	1	1	1	5	1	1	5	5	5	5	1	1	1	1
52	1	20	2	1	1	4	4	4	3	2	4	2	3	2	4	3	3	2	3	2	2	3	3	4	2	4	2	2	4	2	2	2	2	4	3	3	4	4	3	4	4	3	2	4	4	2	2	3	3
13	2	20	1	1	1	4	3	5	5	1	5	1	1	1	2	1	1	1	5	2	1	4	4	4	1	4	3	1	5	3	1	5	1	3	5	5	4	4	2	5	4	1	1	2	2	5	5	5	4
59	1	20	2	1	1	4	4	5	4	3	4	2	3	2	4	2	2	3	4	3	2	3	3	3	2	4	3	3	5	2	2	3	2	4	4	4	3	4	3	4	4	3	2	4	3	3	3	4	3
77	1	20	1	1	1	5	3	4	5	2	4	2	1	1	4	1	1	1	5	3	1	5	4	4	2	4	1	3	2	4	2	3	2	2	3	3	3	3	3	3	3	3	3	4	4	4	4	4	4
63	1	28	2	1	1	4	3	4	3	2	3	2	4	4	4	2	4	2	3	3	3	2	4	4	4	3	2	2	4	2	2	4	2	3	2	2	3	2	4	3	2	4	3	3	3	3	2	4	3
65	1	21	1	1	1	4	4	4	5	4	4	3	2	4	2	3	3	2	4	2	2	4	3	3	4	4	3	2	4	5	4	3	4	3	4	4	4	3	3	4	4	2	2	2	3	3	4	4	4
78	1	20	1	1	1	4	4	3	5	2	5	1	3	4	4	3	2	2	4	2	2	4	4	3	4	2	2	4	4	4	2	4	3	3	2	4	4	2	4	1	1	5	5	5	3	1	2	4	4
53	1	19	2	1	1	4	4	5	5	2	4	1	2	4	2	2	2	3	2	2	2	2	4	4	2	4	2	4	4	5	2	4	2	2	3	4	4	4	4	4	4	5	4	4	3	2	2	4	4
7	2	21	1	1	1	4	4	4	4	2	4	1	3	2	2	3	2	2	3	2	2	4	4	4	2	4	3	2	4	4	2	4	2	4	4	4	4	4	2	4	4	2	2	2	2	4	4	4	3
71	1	19	1	1	1	4	4	5	5	2	4	2	1	3	5	2	1	1	5	4	1	2	3	4	2	4	3	4	5	2	4	3	4	3	3	3	3	4	5	2	2	4	3	4	4	2	3	2	2
19	2	20	2	1	1	5	5	5	5	1	5	1	1	1	1	1	1	1	5	4	1	4	5	5	1	5	3	1	5	1	1	5	1	5	5	5	5	5	3	5	5	1	1	4	3	4	4	5	5
58	1	19	1	1	1	4	3	4	5	3	5	2	2	2	2	2	2	2	4	4	2	3	3	4	2	4	5	3	4	3	2	4	2	3	3	4	4	4	2	4	4	3	2	4	3	2	4	4	4
9	2	19	1	1	1	5	5	5	5	1	5	1	1	1	1	1	1	1	5	1	1	5	5	5	2	5	5	1	5	2	4	4	1	4	5	5	5	5	1	5	5	2	2	1	1	5	5	3	5
2	2	21	1	1	1	4	4	4	5	2	5	2	1	1	2	1	1	1	5	2	2	5	4	5	2	4	4	2	5	3	2	5	2	4	5	5	5	5	2	5	5	1	1	2	2	5	5	5	5
3	1	21	1	1	1	4	4	4	5	2	4	1	2	1	1	1	2	2	4	3	2	4	4	4	2	4	3	1	4	5	3	4	2	4	4	5	5	5	4	4	3	1	1	2	2	5	5	4	5
20	2	20	1	1	1	5	5	5	5	1	4	1	1	1	1	1	1	1	5	1	1	5	5	5	1	5	5	1	5	5	1	5	1	5	5	5	5	5	1	5	5	1	1	2	2	5	5	5	5
12	1	21	1	1	1	5	5	5	5	1	5	1	1	1	3	1	4	1	3	1	1	3	5	5	2	5	3	1	5	1	2	5	1	4	5	5	5	5	1	5	5	1	1	2	2	5	5	3	5
18	2	20	1	1	1	5	4	4	5	2	5	1	1	1	1	1	1	1	5	1	1	4	4	4	1	5	3	2	5	2	2	4	1	5	5	5	5	5	2	5	3	1	1	2	1	4	5	5	4
6	2	20	2	1	1	4	4	5	4	2	4	2	2	2	1	1	1	2	4	2	2	4	3	4	2	4	2	3	4	4	2	3	2	4	4	4	4	4	2	4	4	1	2	1	2	4	4	4	4
49	1	20	2	1	1	4	3	4	4	2	4	2	2	2	3	2	2	2	3	3	2	3	3	4	2	4	3	1	4	3	2	4	2	4	3	4	4	4	2	4	4	3	2	3	2	4	4	4	4
57	1	20	2	1	1	4	3	4	4	2	3	2	4	4	4	4	2	4	3	3	3	3	2	3	2	4	2	3	4	3	4	3	3	2	3	4	4	4	2	3	2	4	3	3	4	1	3	4	2
33	2	21	2	1	1	4	4	4	5	2	5	2	4	4	2	4	4	2	2	4	2	4	4	4	2	4	4	4	5	2	2	4	4	2	4	4	4	4	4	4	4	2	4	2	4	4	4	4	4
48	1	21	2	1	1	4	3	4	4	3	4	2	2	2	4	4	3	4	3	3	4	3	4	4	2	4	5	4	4	4	2	2	3	4	4	4	4	4	3	3	4	3	3	4	3	3	3	4	4
27	2	21	2	1	1	4	2	3	3	3	4	3	1	1	5	1	1	2	4	1	2	4	3	4	2	2	3	4	5	5	1	4	1	3	5	5	4	4	3	5	2	2	3	5	3	5	3	5	4
61	1	20	2	1	1	5	5	4	5	2	5	1	1	2	5	5	1	4	4	5	3	5	5	4	2	4	4	2	5	5	5	4	4	1	4	4	4	5	2	5	5	3	3	4	4	4	4	4	5
41	1	20	2	1	1	4	4	4	4	2	4	2	2	2	3	2	2	3	4	3	3	4	2	4	2	4	3	3	4	2	2	4	3	3	4	4	4	4	2	4	4	2	2	3	2	3	4	4	4
82	1	20	2	1	1	3	3	3	3	3	3	3	3	3	3	3	3	3	3	3	3	3	3	3	3	3	3	3	3	3	3	3	3	3	3	3	3	3	3	3	3	3	3	3	3	3	3	3	3
8	2	20	1	1	1	5	5	5	5	1	5	2	1	1	2	1	1	1	5	2	1	5	4	4	2	4	3	2	5	4	2	5	2	4	5	5	5	5	1	5	3	1	2	1	1	5	5	5	5
72	1	19	1	1	1	5	4	5	5	1	5	2	4	3	4	4	2	1	2	2	1	3	5	5	2	5	4	2	4	5	4	4	3	2	5	5	4	4	1	4	3	3	3	3	3	3	4	4	4
68	1	20	2	1	1	4	2	4	4	4	4	3	2	4	5	3	2	3	4	4	3	3	3	4	2	4	2	2	4	4	4	2	4	2	2	4	2	4	4	4	2	4	2	4	4	3	2	4	2
1	2	21	2	1	1	5	5	5	5	1	5	1	1	4	5	1	2	2	3	2	3	4	5	5	1	5	3	3	4	5	1	5	2	4	5	5	5	5	1	5	5	1	1	3	4	3	2	4	4
60	1	19	1	1	1	4	4	5	3	2	3	2	3	2	4	2	2	2	3	2	3	3	3	4	2	5	1	2	4	2	2	3	2	4	4	5	5	5	3	5	5	2	3	5	3	2	3	5	5
50	1	19	1	1	1	4	4	4	4	2	4	2	2	2	3	2	2	2	4	2	3	3	3	4	2	4	3	2	4	4	2	3	2	3	4	4	4	4	2	4	4	2	2	3	3	3	3	4	4
56	1	29	2	1	1	1	1	1	2	1	1	1	1	2	2	1	1	1	1	2	1	1	1	1	2	2	1	1	5	4	3	4	3	3	4	3	4	4	3	4	4	4	4	5	5	5	4	4	5
75	1	21	2	1	1	4	4	4	4	2	4	2	2	2	2	2	1	3	4	3	3	3	3	3	4	4	3	3	4	2	4	4	4	4	3	3	3	3	3	2	4	2	3	3	3	3	3	3	3
10	2	20	2	1	1	4	4	5	5	2	4	1	2	1	5	2	2	1	4	2	1	5	4	4	1	4	4	1	5	2	1	5	1	4	5	5	3	5	2	5	4	2	1	2	2	5	5	5	5
46	1	19	1	1	1	5	4	5	5	1	5	1	1	4	2	2	1	1	5	1	1	4	4	5	2	5	2	2	4	4	2	4	2	3	4	4	4	4	2	5	5	2	2	3	2	4	4	5	4
43	1	19	2	1	1	4	4	5	5	2	5	1	2	2	3	3	2	2	4	4	2	4	4	3	2	4	3	3	5	4	3	3	3	2	4	4	4	4	3	4	3	3	3	3	3	4	4	4	4
79	1	19	1	1	1	4	4	4	4	1	5	1	1	1	1	1	1	1	5	1	1	5	5	5	1	5	5	1	5	1	1	5	1	5	5	5	5	5	1	5	5	1	1	1	1	5	5	5	5
76	1	20	2	1	1	4	4	3	4	2	4	2	1	3	4	3	3	3	3	3	4	3	5	4	4	5	4	5	5	4	4	5	4	5	4	4	4	4	4	4	4	4	4	4	4	4	4	4	4
23	2	21	1	1	1	4	4	5	4	1	5	2	1	1	4	1	1	1	5	2	2	5	3	4	1	5	2	2	4	5	3	5	3	3	5	5	5	5	1	5	4	1	2	2	2	5	5	5	5
45	1	20	1	1	1	4	4	4	4	2	5	2	2	2	3	3	2	2	4	3	2	4	4	4	3	5	3	3	5	1	2	4	2	2	4	4	4	4	3	4	4	3	2	4	3	3	2	3	4
51	1	20	1	1	1	4	3	4	4	2	4	2	3	2	4	2	2	3	3	3	2	3	4	4	3	4	2	3	4	4	4	3	2	3	4	4	4	4	3	4	4	3	3	3	2	3	3	3	3
42	1	23	1	1	1	4	4	4	4	2	4	2	2	2	2	2	2	4	4	3	4	2	4	4	2	4	2	2	4	2	2	4	2	4	4	4	4	4	2	4	4	2	2	3	3	3	3	4	2
66	1	20	2	1	1	4	3	4	4	1	4	1	2	3	4	2	2	3	4	3	3	2	2	3	3	4	2	2	4	4	2	3	2	2	3	3	3	4	2	4	4	3	2	4	3	2	4	4	3
62	1	19	1	1	1	2	2	2	2	2	2	1	1	1	1	1	1	1	4	3	1	3	3	4	1	4	2	3	5	2	2	2	2	3	2	4	3	4	3	4	4	2	2	5	5	3	2	3	2
16	2	22	2	1	1	4	3	4	4	1	2	3	4	5	5	5	5	5	4	5	3	3	4	4	3	5	3	4	5	5	5	4	3	4	4	4	3	4	4	5	2	3	1	4	4	1	5	4	4
40	1	20	1	1	1	4	3	3	4	2	4	3	3	2	4	3	3	4	3	2	2	3	3	3	4	3	3	4	4	2	2	4	2	4	3	4	3	4	4	3	3	3	3	3	3	2	2	2	2
11	2	25	1	1	1	4	3	5	5	2	5	2	2	2	2	2	1	1	4	1	1	5	3	3	2	3	2	2	4	3	3	5	2	3	5	5	4	5	2	4	3	2	2	2	1	3	5	5	5
70	1	20	2	1	1	5	5	4	5	2	5	1	2	4	4	3	2	2	4	2	2	5	4	4	2	3	2	4	5	5	4	4	4	2	5	5	5	5	3	5	5	1	1	1	1	3	4	5	5
30	2	21	2	1	1	5	4	5	5	2	5	1	1	1	4	1	1	1	5	1	1	5	4	4	1	5	4	1	5	1	1	5	1	5	5	5	4	4	2	5	5	1	1	1	1	5	5	5	5
80	1	19	1	1	1	4	4	4	4	2	4	2	2	2	4	2	2	2	4	2	2	3	3	4	2	4	2	2	4	2	2	4	2	4	4	4	4	4	2	4	4	2	2	3	3	4	3	4	4
55	1	22	1	1	1	5	4	5	4	1	4	1	2	3	3	2	2	2	4	1	1	2	4	4	1	5	3	2	5	1	1	5	1	4	4	4	4	4	2	5	5	2	1	3	3	1	3	4	3
69	1	20	2	1	1	3	3	3	3	3	3	3	3	3	3	3	3	3	3	3	3	3	3	3	3	3	3	3	3	3	3	3	3	3	3	3	3	3	3	3	3	3	3	3	3	3	3	3	3
17	2	20	1	1	1	4	4	3	5	2	4	3	1	1	4	1	2	2	4	3	2	4	2	3	4	2	4	1	4	4	4	3	2	4	4	4	4	5	2	4	4	2	3	3	4	5	5	5	5
85	1	19	2	2	1	4	4	4	3	2	4	2	4	2	2	2	3	3	4	2	2	4	3	4	3	4	3	2	4	2	2	4	2	4	4	4	4	4	3	4	4	2	2	3	2	4	4	4	3
126	1	22	2	2	1	5	5	5	1	1	1	1	5	5	5	5	5	5	1	5	5	1	5	5	1	5	5	5	5	3	1	5	5	1	1	1	1	1	5	5	1	5	5	3	3	3	3	3	3
95	1	20	2	2	1	4	4	4	4	2	4	2	2	2	2	2	2	2	4	2	2	4	4	4	2	4	4	4	5	1	1	4	1	5	4	4	4	4	2	4	4	2	2	2	2	4	4	4	4
145	2	20	1	2	1	4	4	5	5	2	5	2	1	1	1	1	1	1	5	2	1	5	3	3	2	4	3	1	4	3	1	5	2	4	5	5	4	5	2	5	5	1	1	4	2	4	5	5	4
107	1	20	2	2	1	4	4	4	4	2	4	2	2	2	3	3	2	3	4	3	2	4	2	3	3	3	2	4	4	3	2	4	3	3	4	4	4	4	2	4	3	2	3	4	2	4	4	4	2
108	1	21	1	2	1	4	4	4	4	2	4	2	1	1	1	1	1	1	5	1	1	4	2	2	2	4	1	4	4	4	4	2	4	2	2	4	2	4	2	4	2	2	2	2	2	4	4	1	4
154	1	28	2	2	1	4	3	4	2	2	3	3	2	2	3	4	3	3	2	3	4	3	4	3	3	2	3	3	3	4	4	3	3	3	3	2	2	3	3	3	3	4	4	3	4	4	3	4	4
83	1	21	1	2	1	4	4	4	4	4	4	4	2	2	2	2	2	2	3	2	2	4	3	4	2	4	2	2	4	5	5	2	3	2	4	4	4	4	2	3	3	4	4	4	4	2	2	4	1
92	1	20	1	2	1	5	5	4	5	2	4	2	3	2	2	2	2	2	3	2	2	4	4	3	4	4	4	4	4	4	4	4	4	2	3	4	4	4	2	5	2	1	1	4	2	2	4	4	4
100	1	19	2	2	1	4	4	5	5	1	4	1	2	2	4	2	2	3	4	2	2	2	4	4	2	5	4	4	4	4	2	4	2	4	4	4	4	4	2	5	4	4	3	4	4	2	4	4	4
141	2	21	1	2	1	4	4	4	4	2	4	1	2	2	2	2	2	2	4	2	2	4	4	4	2	4	3	2	4	3	2	4	2	4	4	4	4	4	3	5	4	2	1	2	2	4	4	4	4
117	1	19	1	2	1	4	4	5	3	2	4	1	2	3	5	2	1	1	4	2	2	4	3	4	1	5	2	2	4	5	3	4	2	3	4	4	4	3	4	5	3	1	2	4	3	3	3	4	2
157	2	20	2	2	1	5	5	5	5	1	5	1	1	1	2	1	1	1	5	4	1	3	5	5	2	5	4	2	5	1	1	5	1	5	5	5	5	5	2	5	5	1	1	5	4	4	4	5	5
118	1	19	1	2	1	4	4	4	4	2	4	2	2	2	2	2	2	2	4	4	2	3	4	4	2	4	4	2	4	2	2	4	2	4	4	4	4	4	2	4	4	2	2	4	2	4	4	4	3
137	2	20	1	2	1	5	5	5	5	1	5	1	1	1	1	1	1	1	5	1	1	5	5	5	1	5	5	1	5	1	1	5	1	5	5	5	5	5	1	5	5	1	1	4	1	5	5	5	5
147	2	21	1	2	1	4	4	4	5	2	4	1	1	1	1	1	1	1	5	1	1	5	4	4	2	4	4	1	5	4	1	4	1	5	3	3	3	4	4	5	5	1	1	1	1	4	4	4	4
136	2	21	1	2	1	5	4	4	5	2	4	2	1	1	1	1	1	1	5	1	1	5	4	4	2	4	4	1	5	3	1	5	1	5	5	5	5	5	3	5	5	1	1	2	1	5	5	5	5
143	2	20	1	2	1	5	5	5	5	1	5	1	1	1	1	1	1	1	5	1	1	5	5	5	1	5	5	1	5	5	1	5	1	5	5	5	5	5	1	5	5	1	1	1	1	5	5	5	5
160	2	21	1	2	1	5	5	4	5	2	5	1	1	2	3	5	3	4	3	4	1	1	4	4	2	4	4	4	4	3	2	4	2	3	5	5	5	5	1	5	5	2	1	2	1	4	4	5	4
164	2	20	1	2	1	5	5	5	5	2	5	1	1	1	2	1	1	1	5	1	1	5	4	5	1	5	4	1	5	2	2	4	1	5	4	5	4	5	1	5	4	1	2	1	1	4	4	5	4
139	2	20	2	2	1	4	4	4	4	2	4	2	2	2	2	2	2	2	4	2	2	4	3	4	3	4	2	2	4	2	2	3	2	4	4	4	4	4	2	4	4	2	2	3	3	4	4	4	4
115	1	20	2	2	1	4	4	4	4	2	4	2	2	2	4	2	2	2	4	2	2	4	4	4	2	4	4	2	4	4	2	4	2	3	4	4	4	4	2	4	4	2	2	4	4	4	4	4	4
121	1	20	2	2	1	4	3	4	4	4	4	2	4	4	4	4	3	4	2	4	4	3	3	3	2	3	2	4	3	4	3	2	4	1	4	4	4	4	2	4	2	2	3	3	4	2	3	4	2
163	2	21	2	2	1	4	4	4	4	1	5	1	2	2	2	2	2	2	4	2	2	4	4	4	4	5	4	2	5	2	2	4	1	4	4	5	4	5	1	4	5	1	2	2	3	4	4	5	5
114	1	21	2	2	1	4	3	4	4	3	4	3	2	3	4	3	2	3	3	3	3	4	4	4	3	4	2	3	4	3	2	4	3	3	4	4	4	4	3	4	3	3	3	3	3	4	4	4	4
144	2	21	2	2	1	3	2	4	4	2	4	2	3	1	1	1	2	3	4	2	3	2	3	2	4	3	2	5	5	5	5	4	2	1	5	4	2	5	3	3	2	1	2	5	3	3	4	3	4
88	1	21	2	2	1	5	4	4	5	3	5	1	1	3	5	3	3	4	3	3	4	3	4	4	3	5	3	3	5	5	5	5	3	1	5	4	5	5	3	5	5	3	1	3	2	4	4	4	5
101	1	20	2	2	1	4	4	4	4	2	4	2	2	2	3	2	2	2	4	3	3	4	3	4	2	4	3	2	4	3	2	4	2	4	4	4	4	4	2	4	4	2	2	4	2	4	4	4	4
111	1	20	2	2	1	4	4	4	4	2	4	2	3	2	4	2	2	4	2	5	4	1	4	4	1	5	5	2	5	5	2	4	2	3	4	4	4	4	4	1	1	5	5	3	3	4	2	4	1
159	2	21	1	2	1	5	4	4	5	1	5	1	2	2	2	2	1	1	5	1	1	5	4	4	2	4	3	1	4	3	1	5	1	5	5	5	5	5	1	5	4	1	1	1	1	5	5	5	5
150	1	19	1	2	1	5	4	4	5	2	4	1	4	3	4	4	3	2	2	3	2	4	4	4	2	4	4	3	4	5	5	3	4	3	4	4	4	4	2	5	5	1	1	2	2	4	4	4	4
99	1	20	2	2	1	4	4	4	4	3	4	3	2	2	5	2	2	2	4	2	2	4	4	4	2	4	2	2	4	4	2	4	2	3	4	4	2	4	2	4	2	3	2	2	2	3	4	4	4
161	2	21	2	2	1	5	5	5	5	1	5	1	1	1	3	2	1	1	5	1	1	5	5	5	1	5	4	4	5	4	3	4	4	2	5	5	5	5	1	5	4	1	1	2	2	3	5	5	5
120	1	19	1	2	1	4	3	5	4	2	4	3	4	2	2	2	3	4	4	3	2	3	4	4	3	5	2	1	5	1	1	5	2	4	4	5	5	4	2	4	3	4	3	4	3	5	4	5	5
97	1	19	1	2	1	4	4	4	4	2	4	2	2	2	2	2	1	3	4	2	2	3	4	4	2	4	3	2	5	4	2	4	3	3	4	4	4	4	2	5	5	1	1	3	3	4	4	4	4
155	1	29	2	2	1	4	4	4	4	4	4	4	4	4	4	4	4	4	4	4	4	4	2	2	2	4	4	4	4	4	4	4	4	4	4	4	4	4	4	4	4	4	4	4	4	4	4	4	4
134	1	21	2	2	1	4	4	4	4	4	4	4	2	2	2	2	2	2	2	2	2	2	4	4	4	4	4	3	4	3	3	4	3	4	4	4	4	4	3	4	4	3	3	4	4	4	4	4	4
156	2	20	2	2	1	5	4	5	5	2	4	2	2	1	5	1	2	1	5	2	1	5	4	2	1	5	2	2	5	1	2	5	1	5	5	5	5	5	1	5	5	1	2	2	2	5	5	5	5
119	1	20	1	2	1	5	5	5	5	2	5	2	1	2	2	2	2	1	4	2	2	3	4	5	1	4	2	3	5	4	2	4	3	4	5	5	4	4	2	5	4	2	2	3	4	5	3	4	4
84	1	20	2	2	1	4	4	5	4	2	5	1	1	4	3	2	2	2	4	2	2	4	4	3	2	4	3	4	5	4	3	4	2	3	5	4	4	4	3	4	4	1	2	3	3	4	4	4	4
135	1	19	1	2	1	5	1	5	5	1	5	1	1	1	1	1	1	1	5	5	1	5	5	5	1	5	5	5	5	1	1	5	1	5	5	5	5	5	1	5	5	1	1	5	5	5	5	5	5
90	1	20	2	2	1	5	4	5	5	1	5	1	1	1	4	1	1	1	5	4	1	5	4	4	1	5	3	3	5	4	1	5	1	5	5	5	5	5	5	5	5	1	1	1	1	3	5	5	5
142	2	21	1	2	1	4	4	4	5	2	4	2	3	2	4	3	2	3	4	2	2	4	4	4	2	5	2	2	5	4	2	4	2	3	5	5	5	5	2	5	5	2	2	3	3	5	5	4	4
87	1	21	1	2	1	4	4	4	4	3	4	3	2	2	2	2	1	2	4	2	2	3	4	4	4	4	3	4	5	3	2	4	2	3	4	4	4	4	2	5	5	5	1	3	2	4	4	4	4
89	1	20	1	2	1	4	4	4	4	2	4	2	2	2	4	2	3	2	4	2	2	3	2	4	2	4	4	3	4	4	4	3	2	2	4	4	4	4	2	4	4	3	2	3	2	4	3	4	3
86	1	23	1	2	1	4	4	4	4	2	4	2	1	1	4	1	1	4	4	4	4	2	4	4	1	4	2	2	4	1	1	4	1	4	4	4	4	4	1	5	4	1	1	4	4	4	2	4	4
122	1	20	2	2	1	4	3	4	4	3	4	1	1	4	4	2	2	3	4	2	2	3	3	4	3	3	2	2	4	4	3	3	2	2	2	3	2	3	3	4	3	3	2	3	4	1	4	1	2
151	1	19	1	2	1	5	4	4	4	2	5	1	1	5	2	1	1	2	5	3	1	3	4	4	2	4	3	3	5	1	3	3	1	4	3	4	4	4	4	4	4	2	2	4	4	3	3	4	3
140	2	22	2	2	1	4	4	5	5	2	4	2	3	3	5	4	3	3	3	2	5	5	4	4	2	4	4	1	4	2	3	5	1	4	3	4	3	4	4	5	4	3	1	1	1	2	5	4	4
91	1	20	1	2	1	4	4	4	4	3	4	3	3	2	4	3	3	3	4	3	2	3	3	4	4	4	2	4	4	2	2	4	4	4	3	3	4	4	3	4	3	3	2	3	3	3	2	3	3
148	2	26	1	2	1	4	4	5	5	1	5	2	1	2	2	2	2	2	4	1	1	3	4	4	2	4	3	2	4	3	2	5	2	4	4	4	4	4	2	4	4	2	2	3	2	3	4	5	4
109	1	19	2	2	1	5	5	4	4	2	4	1	2	2	4	1	2	1	4	2	1	5	4	4	2	4	2	3	4	4	2	4	2	3	4	5	4	5	2	5	4	2	2	2	2	3	3	4	4
138	2	21	2	2	1	4	4	5	5	1	5	2	1	1	1	1	1	2	5	1	1	5	4	5	2	5	4	1	5	4	1	5	1	5	4	5	4	5	2	5	4	1	1	5	5	4	4	5	5
153	1	19	1	2	1	4	4	4	4	2	4	2	2	2	2	2	2	2	4	2	2	4	3	4	3	4	2	2	4	2	2	4	2	4	3	4	4	4	2	4	4	2	2	3	2	4	3	4	4
104	1	22	1	2	1	4	4	4	4	1	4	1	1	1	3	1	1	1	4	1	1	3	4	4	1	4	4	1	4	1	1	4	1	4	4	4	4	4	1	4	4	1	1	5	3	2	3	5	3
113	1	20	2	2	1	4	4	4	4	2	4	2	2	2	4	2	2	2	4	4	2	5	4	4	3	4	4	2	4	4	4	4	4	3	4	4	4	4	2	5	4	4	3	3	2	4	5	5	5
158	2	20	1	2	1	4	4	4	4	2	4	2	1	2	3	2	1	2	4	4	2	2	2	4	2	4	2	2	4	4	2	4	2	4	4	4	4	4	2	4	4	2	2	3	3	4	2	5	4
47	1	30	2	2	2	5	4	5	5	2	5	2	1	1	2	2	1	1	5	1	2	5	4	4	4	5	4	2	4	2	2	5	2	4	5	5	5	5	3	4	4	2	2	2	2	4	4	4	4
152	2	24	2	2	2	4	4	5	5	3	4	1	2	2	2	2	2	2	5	1	1	5	3	4	2	5	5	4	5	2	2	4	1	4	4	4	4	4	2	5	5	1	1	2	2	5	5	4	4
170	2	20	2	2	2	4	4	4	4	2	4	2	2	4	3	2	2	3	4	3	2	2	3	4	2	4	2	2	4	2	2	3	4	4	2	2	3	4	4	4	4	4	1	4	2	2	3	4	4
132	1	20	1	2	2	4	4	4	4	4	4	4	2	2	4	1	1	3	3	1	1	4	2	2	2	4	3	4	1	3	2	1	2	2	4	4	4	4	1	4	4	3	1	1	3	3	3	3	3
173	2	19	1	2	2	4	3	4	5	2	5	2	1	2	5	2	1	1	4	2	1	4	3	4	2	5	5	2	4	5	2	5	3	2	4	4	4	5	2	5	4	1	1	2	1	5	5	5	5
106	1	20	2	2	2	4	4	5	5	1	4	1	2	2	2	2	2	2	4	1	2	3	4	4	2	4	2	1	4	3	3	4	2	2	4	4	4	4	2	5	5	2	1	2	2	4	3	5	4
174	2	21	1	2	2	4	4	3	5	3	4	2	2	2	3	3	2	2	4	2	2	4	3	4	2	4	4	3	4	4	3	4	4	3	4	4	4	4	2	5	5	2	1	2	2	4	4	4	4
112	1	21	2	2	2	4	4	4	5	2	5	2	2	4	4	4	2	2	2	4	2	2	4	4	2	5	3	4	4	2	4	4	2	2	4	4	4	4	2	2	2	4	2	3	3	3	2	4	2
166	1	19	1	2	2	4	3	4	5	3	4	2	2	2	4	2	2	4	4	3	4	3	3	2	2	4	1	1	4	2	2	4	2	4	3	4	4	4	2	5	5	3	1	4	3	3	4	4	4
128	1	21	2	2	2	4	4	5	5	1	5	1	2	1	4	2	1	1	4	2	1	5	4	5	1	5	5	4	5	4	1	5	1	5	4	4	4	5	2	5	5	3	1	2	2	4	5	5	5
94	1	20	2	2	2	5	5	5	5	1	5	1	1	1	1	1	1	4	5	1	4	5	4	5	2	5	4	1	5	1	1	5	1	5	5	5	5	5	1	5	5	2	1	3	3	5	5	5	5
98	1	20	1	2	2	4	3	4	5	2	4	1	1	4	4	1	1	1	5	2	1	5	2	3	3	4	3	4	4	5	5	5	3	2	5	5	5	5	1	5	5	1	1	5	1	5	5	5	5
130	1	19	1	2	2	4	4	4	5	2	4	2	2	3	4	3	4	3	5	3	3	5	2	3	2	4	3	3	4	4	2	4	2	4	4	4	4	4	2	5	4	2	2	3	3	3	3	5	3
146	2	20	1	2	2	4	2	4	5	2	3	2	1	1	2	1	1	1	5	2	2	5	4	4	2	5	5	3	5	1	1	5	1	5	5	5	4	5	1	5	4	1	1	1	1	5	5	5	5
127	1	19	1	2	2	5	4	5	5	1	5	1	2	3	2	1	2	1	4	1	2	4	4	4	1	5	3	2	5	5	2	5	2	3	5	4	5	4	1	5	4	2	3	4	5	3	3	4	3
171	2	20	1	2	2	4	4	4	5	1	4	1	2	2	1	2	1	2	4	3	2	4	4	4	3	3	3	4	4	4	4	4	3	4	4	4	4	4	2	4	4	2	2	3	2	4	4	4	4
175	2	20	2	2	2	5	4	4	4	1	5	2	2	2	2	2	2	2	5	2	3	5	4	4	2	4	4	3	5	2	4	5	2	3	4	4	4	4	2	5	4	2	3	4	1	4	4	5	5
102	1	20	1	2	2	4	4	5	5	1	4	1	2	2	1	2	1	1	5	2	2	3	4	4	2	4	3	2	4	2	2	5	4	2	4	5	5	5	2	4	3	2	1	4	4	5	4	5	4
165	1	19	1	2	2	4	4	4	4	3	4	3	2	2	2	2	2	2	4	2	2	4	2	2	4	3	3	3	2	3	4	4	4	3	4	4	4	4	3	4	2	4	2	2	2	2	4	4	4
93	1	20	2	2	2	4	4	4	4	2	4	2	2	1	4	1	4	2	1	3	2	4	4	4	4	4	4	4	5	4	2	2	2	2	4	4	4	5	4	4	4	1	1	2	2	4	4	4	4
162	2	22	2	2	2	4	4	5	5	2	5	2	2	2	4	2	2	4	4	3	4	5	4	4	4	4	4	4	5	4	5	2	4	1	4	4	3	4	2	3	3	3	4	2	2	4	4	1	2
116	1	20	2	2	2	5	4	5	5	1	5	1	1	1	2	2	2	1	5	1	1	5	4	4	2	4	5	3	5	5	1	4	2	4	5	5	5	4	2	5	5	1	1	1	1	4	5	5	5
167	2	21	1	2	2	5	5	5	5	1	5	1	1	1	3	1	1	1	5	1	1	5	5	5	1	5	5	2	5	4	2	4	1	4	5	5	5	5	2	5	5	1	1	4	2	5	5	5	5
168	2	20	1	2	2	4	3	4	5	2	3	2	2	4	4	2	2	1	4	2	1	4	2	2	4	4	3	2	2	5	5	4	5	1	3	4	4	4	3	5	3	1	1	3	2	4	4	2	1
133	1	20	1	2	2	5	5	5	5	2	5	1	1	5	1	1	1	1	5	1	1	5	5	4	1	4	2	1	4	5	2	4	1	4	5	5	5	5	1	5	4	1	1	5	5	5	5	5	5
169	2	20	1	2	2	5	4	4	5	1	4	1	1	1	3	1	1	1	5	1	3	5	3	4	2	5	1	1	5	5	5	4	5	1	4	4	3	5	2	5	3	1	2	4	2	3	5	5	4
123	1	21	1	2	2	5	4	5	4	2	4	1	1	1	2	2	1	1	4	2	1	5	4	4	2	4	4	1	4	3	2	4	2	3	4	5	4	5	1	5	4	1	1	3	2	4	5	5	4
96	1	20	2	2	2	5	4	5	5	1	5	1	1	1	1	1	1	1	5	1	1	5	4	4	2	5	4	4	5	1	1	4	2	4	4	4	4	5	2	5	5	2	1	4	1	4	5	5	4
110	1	20	2	2	2	4	4	5	5	2	4	1	1	2	1	1	1	1	5	2	1	5	4	4	2	4	3	3	5	2	2	4	2	4	5	5	5	5	1	5	5	2	1	4	2	5	5	5	5
103	1	19	1	2	2	4	3	4	4	2	4	2	2	2	4	2	2	2	4	2	2	4	3	4	2	4	3	3	4	3	4	4	3	3	4	4	5	4	3	5	5	3	2	3	2	3	4	4	3
124	1	20	2	2	2	4	4	4	5	3	4	2	1	2	4	1	1	1	5	1	1	5	4	4	2	4	4	2	4	5	5	5	5	2	5	5	5	4	2	4	4	1	1	2	2	4	4	5	4
172	2	19	2	2	2	4	2	4	5	1	3	1	3	2	5	4	2	2	4	4	2	2	3	2	4	3	3	4	4	4	3	4	2	4	4	4	3	4	3	4	2	2	4	2	2	2	4	2	3
[truncated: 50 more columns]

## Sheet: Sheet2
	etkililik		tutum		donem
	pre	post	pre	post
85-54	3.13	3.75	3.34	3.71	2
81-126	1	3	2.37	2.63	2
52-95	2.63	4	3.61	4.03	2
13-145	4.25	4.13	4.45	4.37	3
59-107	3.06	3	3.71	3.53	2
77-108	3.69	3.69	3.68	3.47	2
63-154	3.5	3.25	3.08	2.87	2
65-83	3.31	2.63	3.37	3.29	2
78-92	3.13	3.38	3.13	3.63	2
53-100	3.31	3.44	3.39	3.89	2
7-141	3.88	3.94	3.82	3.95	3
71-117	2.5	3	3.5	3.87	2
19-157	4.31	4.38	4.68	4.68	3
58-118	3.31	3.44	3.74	3.87	2
9-137	4.88	4.81	4.66	4.89	3
2-147	4.56	4.13	4.45	4.26	3
3-136	4.38	4.94	3.95	4.53	3
20-143	4.88	5	4.76	4.79	3
160-12	4.56	4.31	4.63	3.95	3
18-164	4.25	4.56	4.5	4.66	3
6-139	4	3.88	3.84	3.82	3
49-115	3.75	3.75	3.76	3.92	2
57-121	2.63	2.5	3.11	2.95	2
33-163	4.06	4.31	3.45	4.18	3
48-114	3.69	3.88	3.42	3.47	2
144-27	3.81	2.69	3.79	3.18	3
88-61	4.31	4.44	3.79	3.71	2
41-101	3.81	3.75	3.74	3.84	2
82-111	3	2.63	3	3.29	2
159-8	5	5	4.45	4.53	3
72-150	3.75	4	3.84	3.66	2
68-99	3.06	3.81	3.08	3.71	2
1-161	3.81	4.63	4.42	4.47	3
60-120	3.81	4	3.84	3.76	2
50-97	3.63	3.94	3.76	3.92	2
56-155	4.13	3.75	3.08	3.05	2
75-134	3.31	3.75	3.39	3.5	2
10-156	4.75	4.63	4.47	4.55	3
46-119	4.19	3.81	4.18	4.11	2
43-84	3.63	3.88	3.66	3.87	2
79-135	5	4.5	4.79	4.58	2
76-90	3.81	4.75	3.45	4.53	2
23-142	4.69	4.13	4.29	4.03	3
45-87	3.31	4	3.84	3.74	2
51-89	3.44	3.63	3.5	3.66	2
42-86	3.38	3.63	3.71	4.05	2
66-122	3.06	2.31	3.47	3.37	2
62-151	2.81	3.13	3.55	3.92	2
16-140	2.88	4	3.11	3.82	3
40-91	2.69	2.94	3.32	3.42	2
11-148	4.81	4.5	4	4.08	3
70-109	4.31	4	3.92	4.11	2
138-30	4.81	3.94	4.76	4.53	3
153-80	3.81	3.88	3.89	3.82	2
55-104	3.25	3.06	4.29	4.39	2
69-113	3	4.19	3	3.71	2
17-158	3.56	3.75	3.74	3.75	3
