# Supplementary material for: e-PBL with multimedia animations: a design-based research
Source: BMC Med Educ. 2023 May 16;23:338. doi: 10.1186/s12909-023-04298-x (PMC10186325; doi:10.1186/s12909-023-04298-x)
Supplement: Supplementary file 2 — Supplementary Material 2 [file 12909_2023_4298_MOESM2_ESM.xlsx]

## Sheet: Sheet1
ID	cins	core2	on_f2f	pdo	ano	ano_100
54	2	70	2	86.5	4	100
14	2	37	2	99	3.96	98.8
61	1	74	2	95	3.79	93.7
65	1	74	2	94	3.78	93.4
56	1	70	2	99.5	3.76	92.8
31	2	48	2	93	3.74	92.2
18	1	37	2	90	3.69	90.7
71	2	81	1	100	3.69	90.7
68	2	78	2	100	3.57	87.1
72	2	93	1	95	3.55	86.5
55	1	70	2	100	3.54	86.2
58	1	74	1	100	3.46	84.6
48	1	67	1	96.5	3.36	83.6
42	2	59	2	100	3.35	83.5
45	1	63	2	86.5	3.35	83.5
46	1	63	2	100	3.35	83.5
69	1	78	2	100	3.35	83.5
10	2	33	2	96	3.29	82.9
38	1	56	2	81	3.2	82
43	2	63	1	88.5	3.15	81.5
22	2	44	1	100	3.13	81.3
21	1	41	2	99	3.12	81.2
24	1	48	1	100	3.12	81.2
70	1	78	2	100	3.02	80.2
9	2	33	2	100	2.94	79.4
37	1	56	2	100	2.9	79
16	1	37	2	86	2.89	78.9
60	2	74	1	85	2.87	78.7
4	1	30	1	97.5	2.85	78.5
47	1	67	1	97	2.85	78.5
3	2	26	1	100	2.82	78.2
29	2	48	2	100	2.72	77.2
15	1	37	2	100	2.7	77
27	2	48	1	94	2.7	77
34	2	52	2	100	2.7	77
64	2	74	2	95	2.68	76.8
50	1	67	1	99	2.67	76.7
53	2	70	1	81	2.66	76.6
25	1	48	1	94.5	2.65	76.5
66	1	78	1	90	2.62	76.2
19	2	37	2	78	2.47	74.7
36	2	56	2	84	2.45	74.5
30	1	48	2	89	2.43	74.3
35	1	56	1	80.5	2.43	74.3
44	2	63	2	100	2.42	74.2
8	1	33	1	100	2.41	74.1
73	2	93	2	95	2.41	74.1
62	1	74	2	85	2.37	73.7
67	1	78	2	98.5	2.31	73.7
33	2	52	1	96	2.3	73
52	1	67	2	93	2.28	72.8
41	2	59	1	94	2.27	72.7
2	2	15	1	89	2.25	72.5
51	2	67	2	87.5	2.24	72.4
57	1	70	2	95.5	2.23	72.3
63	2	74	1	88	2.22	72.2
23	2	44	1	89	2.2	72
13	2	37	2	100	2.08	70.8
28	2	48	1	94	2.03	70.3
12	2	37	1	95.5	1.88	68.8
5	1	30	2	94.5	1.79	67.9
39	2	56	2	94	1.78	67.8
7	2	33	1	70	1.7	67
11	1	37	1	100	1.65	66.5
26	2	48	1	94	1.55	65.5
32	2	48	2	100	1.5	65
17	1	37	2	100	1.23	62.3
59	2	74	1	95	1.11	61.1
20	1	41	1	85	1.08	60.8
40	1	59	1	100	1	60
3	1	97.33	1	100	2.97	79.7
39	1	97.33	2	79	2.44	74.4
36	2	89.33	1	100	3.13	81.3
8	1	89.33	2	100	3.13	81.3
24	1	84	1	100	2.75	77.5
13	1	84	1	100	2.68	76.8
34	2	84	1	100	2.67	76.7
27	2	84	1	100	2.41	74.1
38	1	80	2	100	3.39	83.9
35	2	80	1	100	3.22	82.2
2	2	80	2	100	2.75	77.5
42	1	80	1	100	2.14	71.4
10	2	76	1	100	2.32	73.2
23	1	70.67	1	95	2.91	79.1
32	2	70.67	2	100	2.4	74
26	2	70.67	1	100	2.28	72.8
1	1	70.67	2	100	2.28	72.8
28	2	66.67	2	100	3.53	85.9
22	1	66.67	1	100	3.06	80.6
29	1	66.67	1	100	2.82	78.2
43	1	66.67	2	100	2.42	74.2
15	1	62.67	2	100	3.53	85.9
16	2	62.67	2	100	2.28	72.8
49	1	62.67	2	100	2.11	71.1
18	1	57.33	1	100	3.22	82.2
7	2	57.33	2	100	2.43	74.3
4	2	57.33	1	100	2.11	71.1
17	1	57.33	2	100	2.1	71
40	2	53.33	2	75	2.58	75.8
37	1	53.33	1	100	2.56	75.6
46	2	53.33	2	100	2.44	74.4
25	1	49.33	1	100	3.55	86.5
5	1	49.33	1	100	3.5	85
44	1	49.33	1	89	3.22	82.2
19	2	49.33	1	100	2.96	79.6
41	1	49.33	2	100	2.05	70.5
33	2	44	1	65	3.38	83.8
9	1	44	1	100	2.39	73.9
30	1	44	2	100	2.37	73.7
11	1	44	2	100	2.09	70.9
12	2	40	1	100	3.38	83.8
45	1	36	2	100	2.44	74.4
6	2	30.67	2	100	2.64	76.4
20	2	30.67	1	100	2.44	74.4
21	2	17.33	1	100	3.39	83.9
31	2	17.33	2	100	2.44	74.4
14	1	17.33	1	100	2.1	71
