# Supplementary material for: e-PBL with multimedia animations: a design-based research
Source: BMC Med Educ. 2023 May 16;23:338. doi: 10.1186/s12909-023-04298-x (PMC10186325; doi:10.1186/s12909-023-04298-x)
Supplement: Supplementary file 3 — Supplementary Material 3 [file 12909_2023_4298_MOESM3_ESM.xlsx]

## Sheet: Sheet1
Id	ano	ano2_100	pdo	tutum	tutum_tplm	tutum_100	platform
1	2.1	71	100	4.24	161.12	84.8	y
2	2.39	73.9	84.5	3.45	131.1	69	y
3	2.24	72.4	100	4.16	158.08	83.2	y
4	2.66	76.6	86.5	3.79	144.02	75.8	y
5	2.4	74	100	4.45	169.1	89	y
6	2.87	78.7	82.5	3.74	142.12	74.8	y
7	2.84	78.4	96	4	152	80	y
8	2.07	70.7	100	3.42	129.96	68.4	y
9	2.95	79.5	95	4.74	180.12	94.8	y
10	2.39	73.9	93.5	3.42	129.96	68.4	y
11	2.21	72.1	92.5	3.95	150.1	79	y
12	2.41	74.1	95	3.37	128.06	67.4	y
13	3.5	85	100	4.37	166.06	87.4	o
14	2.39	73.9	100	3.95	150.1	79	o
15	2.32	73.2	100	4.68	177.84	93.6	o
16	3.39	83.9	100	4.89	185.82	97.8	o
17	2.68	76.8	100	4.26	161.88	85.2	o
18	2.1	71	100	4.53	172.14	90.6	o
19	2.75	77.5	100	4.79	182.02	95.8	o
20	2.96	79.6	100	3.95	150.1	79	o
21	2.86	78.6	100	4.66	177.08	93.2	o
22	3.55	86.5	100	3.82	145.16	76.4	o
23	2.28	72.8	100	4.18	158.84	83.6	o
24	3.3	83	100	3.18	120.84	63.6	o
25	2.82	78.2	100	4.53	172.14	90.6	o
27	2.41	74.1	100	4.47	169.86	89.4	o
29	3.13	81.3	100	4.55	172.9	91	o
31	3.39	83.9	100	4.03	153.14	80.6	o
32	2.67	76.7	100	3.82	145.16	76.4	o
33	2.05	70.5	100	4.08	155.04	81.6	o
34	2.64	76.4	100	4.53	172.14	90.6	o
35	2.42	74.2	100	3.76	142.88	75.2	o
43	3.08	80.8	100	3.87	147.06	77.4	o
44	3.35	83.5	95.5	2.84	107.92	56.8	o
48	1.52	65.2	55	3.47	131.86	69.4	o
49	2.42	74.2	100	3.92	148.96	78.4	o
51	2.9	79	100	3.66	139.08	73.2	o
52	2.21	72.1	65	4.03	153.14	80.6	o
53	3.55	86.5	95	3.89	147.82	77.8	o
54	3.13	81.3	100	3.71	140.98	74.2	o
56	1	60	100	3.05	115.9	61	o
58	3.36	83.6	96.5	3.87	147.06	77.4	o
60	2.85	78.5	97.5	3.76	142.88	75.2	o
61	2.22	72.2	88	3.71	140.98	74.2	o
62	1.6	66	95	3.92	148.96	78.4	o
64	1.5	65	100	3.84	145.92	76.8	o
65	3.12	81.2	100	3.29	125.02	65.8	o
66	2.23	72.3	95.5	3.37	128.06	67.4	o
68	2.72	77.2	100	3.71	140.98	74.2	o
70	2.25	72.5	89	4.11	156.18	82.2	o
72	3.35	83.5	100	3.66	139.08	73.2	o
75	1.45	64.5	75	3.5	133	70	o
76	2.39	73.9	100	4.53	172.14	90.6	o
77	1.11	61.1	95	3.47	131.86	69.4	o
80	2.28	72.8	93	3.82	145.16	76.4	o
82	2.2	72	89	3.29	125.02	65.8	o
86	1.23	62.3	100	4.05	153.9	81	o
91	0.87	57.4	95	3.42	129.96	68.4	o
92	2.65	76.5	94.5	3.63	137.94	72.6	o
93	2.37	73.7	100	3.68	139.84	73.6	y
94	1.88	68.8	95.5	4.63	175.94	92.6	y
96	2.24	72.4	87.5	4.47	169.86	89.4	y
97	3.57	87.1	100	3.92	148.96	78.4	o
98	3.76	92.8	99.5	4	152	80	y
101	2.26	72.6	90	3.84	145.92	76.8	o
102	2.71	77.1	92.5	4.05	153.9	81	y
103	1.99	69.9	100	3.79	144.02	75.8	y
104	1.91	69.1	100	4.39	166.82	87.8	o
105	1.08	60.8	85	3.74	142.12	74.8	o
106	3.52	85.6	97	4	152	80	y
107	3.46	84.6	100	3.53	134.14	70.6	o
110	1.52	65.2	82.5	4.37	166.06	87.4	y
112	2.37	73.7	85	3.47	131.86	69.4	y
113	2.7	77	100	3.71	140.98	74.2	o
116	3.69	90.7	82.5	4.45	169.1	89	y
117	2.85	78.5	97	3.87	147.06	77.4	o
119	2.94	79.4	100	4.11	156.18	82.2	o
121	2.03	70.3	94	2.95	112.1	59	o
123	2.65	76.5	93	4.32	164.16	86.4	y
124	2.61	76.1	91	4.08	155.04	81.6	y
126	1.7	67	70	2.63	99.94	52.6	o
127	3.49	84.9	100	4.21	159.98	84.2	y
128	2.21	72.1	90	4.47	169.86	89.4	y
130	2.66	76.6	100	3.74	142.12	74.8	y
131	2.81	78.1	87.5	3.11	118.18	62.2	o
132	2.25	72.5	100	3.55	134.9	71	y
133	3.2	82	81	4.39	166.82	87.8	y
135	2.17	71.7	100	4.58	174.04	91.6	o
154	1	60	100	2.87	109.06	57.4	o
165	1.44	64.4	95.5	3.32	126.16	66.4	y
166	3.54	86.2	100	3.71	140.98	74.2	y
