# Supplementary material for: e-PBL with multimedia animations: a design-based research
Source: BMC Med Educ. 2023 May 16;23:338. doi: 10.1186/s12909-023-04298-x (PMC10186325; doi:10.1186/s12909-023-04298-x)
Supplement: Supplementary file 4 — Supplementary Material 4 [file 12909_2023_4298_MOESM4_ESM.xlsx]

## Sheet: Sayfa1
ID_match	pre_eff	post-eff	pre_att	post_att	year
85-54	3.13	3.75	3.34	3.71	2
81-126	1	3	2.37	2.63	2
52-95	2.63	4	3.61	4.03	2
59-107	3.06	3	3.71	3.53	2
77-108	3.69	3.69	3.68	3.47	2
63-154	3.5	3.25	3.08	2.87	2
65-83	3.31	2.63	3.37	3.29	2
78-92	3.13	3.38	3.13	3.63	2
53-100	3.31	3.44	3.39	3.89	2
71-117	2.5	3	3.5	3.87	2
58-118	3.31	3.44	3.74	3.87	2
49-115	3.75	3.75	3.76	3.92	2
57-121	2.63	2.5	3.11	2.95	2
48-114	3.69	3.88	3.42	3.47	2
88-61	4.31	4.44	3.79	3.71	2
41-101	3.81	3.75	3.74	3.84	2
82-111	3	2.63	3	3.29	2
72-150	3.75	4	3.84	3.66	2
68-99	3.06	3.81	3.08	3.71	2
60-120	3.81	4	3.84	3.76	2
50-97	3.63	3.94	3.76	3.92	2
56-155	4.13	3.75	3.08	3.05	2
75-134	3.31	3.75	3.39	3.5	2
46-119	4.19	3.81	4.18	4.11	2
43-84	3.63	3.88	3.66	3.87	2
79-135	5	4.5	4.79	4.58	2
76-90	3.81	4.75	3.45	4.53	2
45-87	3.31	4	3.84	3.74	2
51-89	3.44	3.63	3.5	3.66	2
42-86	3.38	3.63	3.71	4.05	2
66-122	3.06	2.31	3.47	3.37	2
62-151	2.81	3.13	3.55	3.92	2
40-91	2.69	2.94	3.32	3.42	2
70-109	4.31	4	3.92	4.11	2
153-80	3.81	3.88	3.89	3.82	2
55-104	3.25	3.06	4.29	4.39	2
69-113	3	4.19	3	3.71	2
13-145	4.25	4.13	4.45	4.37	3
7-141	3.88	3.94	3.82	3.95	3
19-157	4.31	4.38	4.68	4.68	3
9-137	4.88	4.81	4.66	4.89	3
2-147	4.56	4.13	4.45	4.26	3
3-136	4.38	4.94	3.95	4.53	3
20-143	4.88	5	4.76	4.79	3
160-12	4.56	4.31	4.63	3.95	3
18-164	4.25	4.56	4.5	4.66	3
6-139	4	3.88	3.84	3.82	3
33-163	4.06	4.31	3.45	4.18	3
144-27	3.81	2.69	3.79	3.18	3
159-8	5	5	4.45	4.53	3
1-161	3.81	4.63	4.42	4.47	3
10-156	4.75	4.63	4.47	4.55	3
23-142	4.69	4.13	4.29	4.03	3
16-140	2.88	4	3.11	3.82	3
11-148	4.81	4.5	4	4.08	3
138-30	4.81	3.94	4.76	4.53	3
17-158	3.56	3.75	3.74	3.75	3
